# Supplementary material for: Bromotyrosine-Derived Metabolites from a Marine Sponge Inhibit Pseudomonas aeruginosa Biofilms
Source: Int J Mol Sci. 2023 Jun 16;24(12):10204. doi: 10.3390/ijms241210204 (PMC10299588; doi:10.3390/ijms241210204)
Supplement: Supplementary file 1 [file ijms-24-10204-s001.zip]

Archive with 1 entries (1 files):
- ijms-2416803-supplementary.pdf
